# Supplementary material for: Diversity and structure of prokaryotic communities within organic and conventional farming systems in central highlands of Kenya
Source: PLoS One. 2020 Aug 13;15(8):e0236574. doi: 10.1371/journal.pone.0236574 (PMC7425915; doi:10.1371/journal.pone.0236574)
Supplement: S1 Table — (XLS) [file pone.0236574.s001.xls]

## Sheet: Fertility measures
Table S1: SysCom trials soil fertility managment plan; crop rotation cycle, inputs types used, amount of nitrogen and phosphorous contained in the inputs and amounts applied per hectare.
Year	Season		CONV LOW		CONV HIGH		ORG LOW		ORG HIGH
1	Long	Crop	Maize		Maize		Maize		Maize
		Starter	5t fresh FYM 50kg DAP	22kg N; 6kg P; 9kg N; 12kg P;	Approx. 5t rotten FYM (start with 7.5t) 200kg DAP	34kg N; 9kg P; 36kg N; 46kg P;	Rotten FYM (started with 5t fresh FYM) 1.36t Tithonia mulch (FW) 100kg Phosphate rock	22kg N; 6kg P; 9kg N; 1kg P; 11kg P;	Compost (start with 7.5t fresh FYM) 5.4t Tithonia mulch (FW) 364kg Phosphate rock	34kg N; 9kg P; 36kg N; 3kg P; 40kg P;
		Top dressing	No		100kg CAN	26kg N;	No	No	3.9t Tithonia (FW) as mulch or liquid manure	26 kg N; 2kg P;
		Lime	No		Based on pH monitoring		No		Based on pH monitoring
		Micro-nutrients	No		Based on soil analysis and crop requirements		No		Based on soil analysis and crop requirements
		Green manures	No		No		No		Mucuna
1	Short	Crop	Kales&Swiss chard ("spinach")		Cabbage		Kales&Swiss chard ("spinach")		Cabbage
		Starter	1t fresh FYM 50kg TSP	4kg N; 1kg P; 12kg P;	Approx. 10t rotten FYM (start with 15t) 200 kg TSP	67kg N; 18kg P; 46kg P;	Rotten FYM (started with 1t fresh FYM) 1.2t Tithonia mulch (FW) 90kg Phosphate rock	4kg N; 1kg P; 8kg N; 1kg P; 10kg P;	Compost (start with 15t fresh FYM) 6t Tithonia as mulch 400kg Phosphate rock	67kg N; 18kg P; 40kg N; 4kg P; 44kg P;
		Top dressing	60kg CAN	16kg N	300kg CAN	78kg N	1.2t Tithonia FW as liquid manure	8kg N; 1kg P	6 t Tithonia FW as liquid manure	40kg N; 4kg P;
		Lime	No		Based on pH monitoring		No		Based on pH monitoring
		Micro-nutrients	No		Based on soil analysis and crop requirements		No		Based on soil analysis and crop requirements
		Green manures	No		No		No		Mucuna
2	Long	Crop	Maize		Baby corn		Maize		Baby corn
		Starter	5t fresh FYM 50kg DAP	22kg N; 6kg P; 9kg N; 12kg P;	Approx. 7.5t rotten FYM (start with 11.3t) 200kg DAP	51kg N; 14kg P; 36 kg N; 46kg P;	Rotten FYM (started with. 5t fresh FYM) 1.36t Tithonia mulch (FW) 100kg Phosphate rock	22kg N; 6kg P; 9kg N; 1kg P; 11kg P;	Compost (start with 11.3t fresh FYM) 5.4t Tithonia mulch (FW) 364kg Phosphate rock	51kg N; 14kg P; 36kg N; 3kg P; 40kg P;
		Top dressing	No		100kg CAN	26kg N;	No	No	3.9t Tithonia (FW) as mulch or liquid manure	26 kg N; 2kg P;
		Lime	No		Based on pH monitoring		No		Based on pH monitoring
		Micro-nutrients	No		Based on soil analysis and crop requirements		No		Based on soil analysis and crop requirements
		Green manures	No		No		No		Mucuna
2	Short	Crop	Grain legumes& …		French beans		Grain legumes& …		French beans
		Starter	No		Approx. 7.5t rotten FYM (start with 11.3t) 200kg DAP	51kg N; 14kg P; 36 kg N; 46kg P;	No		Compost (start with 11.3t fresh FYM) 5.4t Tithonia mulch (FW) 364kg Phosphate rock	51kg N; 14kg P; 36kg N; 3kg P; 40kg P;
		Top dressing	No		100kg CAN;	26kg N;	No		3.9t Tithonia (FW) as liquid manure	26 kg N; 2kg P;
		Lime	No		Based on pH monitoring		No		Based on pH monitoring
		Micro-nutrients	No		Based on soil analysis and crop requirements		No		Based on soil analysis and crop requirements
		Green manures	No		No		No		Mucuna
3	Long	Crop	Maize		Baby corn		Maize		Baby corn
		Starter	5t fresh FYM 50kg DAP	22kg N; 6kg P; 9kg N; 12kg P;	Approx. 7.5t rotten FYM (start with 11.3t) 200kg DAP	51kg N; 14kg P; 36 kg N; 46kg P;	Rotten FYM (started with 5t fresh FYM) 1.36t Tithonia mulch (FW) 100kg Phosphate rock	22kg N; 6kg P; 9kg N; 1kg P; 11kg P;	Compost (start with 11.3t fresh FYM) 5.4t Tithonia mulch (FW) 364kg Phosphate rock	51kg N; 14kg P; 36kg N; 3kg P; 40kg P;
		Top dressing	No		100kg CAN	26kg N;	No		3.9t Tithonia (FW) as mulch or liquid manure	26 kg N; 2kg P;
		Lime	No		Based on pH monitoring		No		Based on pH monitoring
		Micro-nutrients	No		Based on soil analysis and crop requirements		No		Based on soil analysis and crop requirements
		Green manures	No		No		No		Mucuna
3	Short	Crop	Irish potatoes&local vegetables		Irish potatoes		Irish potatoes&local vegetables		Irish potatoes
		Starter	2t fresh FYM 100kg DAP	9kg N; 2kg P; 18kg N; 23kg P;	Approx. 7.5t rotten FYM (start with 11.3t) 300kg TSP 200kg CAN	51kg N; 14kg P; 69kg P; 52kg N;	Rotten FYM (started with 2t fresh FYM) 2.72t Tithonia (FW) 200kg Phosphate rock	9kg N; 2kg P; 18kg N; 2kg P; 22kg P;	Compost (start with 11.3t fresh FYM) 8.2t Tithonia mulch (FW) 581kg Phosphate Rock	51kg N; 14kg P; 54kg N; 5kg P; 64kg P;
		Top dressing	Nothing		Nothing		Nothing		Nothing
		Lime	No		Based on pH monitoring		No		Based on pH monitoring
		Micro-nutrients	No		Based on soil analysis and crop requirements		No		Based on soil analysis and crop requirements
		Green manures	No		No		No		Mucuna
		TOTAL	18t FYM 250kg DAP 50kg TSP 60kg CAN	79kg N; 21kg P 45kg N; 59kg P; 12kg P; 16kg N	Approx. 45t rotten FYM (start with 68t) 800kg DAP 500kg TSP 900kg CAN	305kg N; 83kg P; 144kg N; 184kg P; 115kg P; 234kg N;	Rotten FYM (started with 18t fresh FYM) 9.2t Tithonia 590kg Phosphate rock	79kg N; 21kg P; 61kg N; 6kg P; 65kg P;	Compost (start with 68t FYM FW) 65t Tithonia 2392kg Phosphate Rock	305kg N; 83kg P; 382kg N; 33kg P; 268kg P;
				140kg N; 92kg P		683kg N; 382kg P		140kg N; 92kg P		683kg N; 382kg P
Nutrient contents:
FYM/compost (DW): 1.12% total N and 0.3% P (Lekasi et al. 2003); DM of FYM is asumend to be 40%					DAP: 18% N; 23% P
Tithonia diversifolia (DW): 3.3% N; 0.31% P; 3.1% K (Nziguheba et al. 2004); DM of Tithonia = 20%					TSP: 23% P
Phosphate rock from West Africa (Finck): 11 - 13% P					CAN: 26% N
