# Supplementary material for: Diversity and structure of prokaryotic communities within organic and conventional farming systems in central highlands of Kenya
Source: PLoS One. 2020 Aug 13;15(8):e0236574. doi: 10.1371/journal.pone.0236574 (PMC7425915; doi:10.1371/journal.pone.0236574)
Supplement: S2 Table — (XLSX) [file pone.0236574.s002.xlsx]

## Sheet: Chuka_16S rDNA_order_Level
TAXON	ABSOLUTE ABUNDANCE (SUMMARY)
	CONV-LOW	ORG-LOW	CONV-HIGH	ORG-HIGH
Thermoplasmata: Thermoplasmatales	27.5	52.25	33.25	78.75
Soil Crenarchaeotic Group(SCG): Unknown Order	0	3.25	15.5	0
Soil Crenarchaeotic Group(SCG): uncultured archaeon	40.5	286.5	93.25	105.25
Soil Crenarchaeotic Group(SCG)	31.25	53.75	30.25	43.75
Archaea;Unknown	14.25	0	0	0
Acidobacteria: Acidobacteria: Acidobacteriales	166.25	56.5	24.25	97.5
Acidobacteria: Blastocatellia: Blastocatellales	1240.5	3112	1229.5	2057.25
Acidobacteria: Holophagae: Subgroup 10	66.5	32	52	38.5
Acidobacteria: Holophagae: Subgroup 7	166.25	124.5	285.75	113.75
Acidobacteria: Solibacteres: Solibacterales	1472.5	1606.5	970.5	1261.5
Acidobacteria: Subgroup 11	0	9.75	0	0
Acidobacteria: Subgroup 12: uncultured bacterium	0	93.25	0	0
Acidobacteria: Subgroup 17	2.75	23.25	0	1.5
Acidobacteria: Subgroup 25: uncultured bacterium	0	0	0	32
Acidobacteria: Subgroup 25	0	0	14.25	0
Acidobacteria: Subgroup 2: uncultured Acidobacteria bacterium	0	0	3.75	0
Acidobacteria: Subgroup 2	8.25	0	0	0
Acidobacteria: Subgroup 5: uncultured bacterium	0	0	20.75	9.75
Acidobacteria: Subgroup 5	1	9	0	0
Acidobacteria: Subgroup 6	551	941.5	426.75	437
Actinobacteria: Acidimicrobiia: Acidimicrobiales	1227	2588	1126.25	1530.25
Actinobacteria: Actinobacteria: Actinomycetales	0	0	2	0
Actinobacteria: Actinobacteria: Bifidobacteriales	34	0	49	0
Actinobacteria: Actinobacteria: Corynebacteriales	117	45.75	1361.75	19.5
Actinobacteria: Actinobacteria: Frankiales	325.25	468.75	317.5	290
Actinobacteria: Actinobacteria: Kineosporiales	147.5	201.5	106.5	119.75
Actinobacteria: Actinobacteria: Micrococcales	891.25	684	595	501
Actinobacteria: Actinobacteria: Micromonosporales	45.5	21	37.5	41.25
Actinobacteria: Actinobacteria: Propionibacteriales	502.5	1250.5	688.25	708.25
Actinobacteria: Actinobacteria: Pseudonocardiales	157.5	165.75	127.5	89.75
Actinobacteria: Actinobacteria: Streptomycetales	253.5	173	161.25	129
Actinobacteria: Actinobacteria: Streptosporangiales	23	32	0.75	3
Actinobacteria: Actinobacteria	121.75	305	195.5	150
Actinobacteria: Coriobacteriia: Coriobacteriales	4.5	0	0	0
Actinobacteria: MB-A2-108;Ambiguous_taxa	0	13.75	0	0
Actinobacteria: MB-A2-108: uncultured bacterium	25	42.5	37.75	29.75
Actinobacteria: MB-A2-108	34.25	38.25	43.5	53
Actinobacteria: Rubrobacteria: Rubrobacterales	67.75	84.25	53.75	114.25
Actinobacteria: TakashiAC-B11: uncultured bacterium	2.75	0	0	7.25
Actinobacteria: Thermoleophilia: Gaiellales	1995.25	2220.75	1773.25	1591
Actinobacteria: Thermoleophilia: Solirubrobacterales	1034.75	1375	772.25	820.5
Actinobacteria: Unknown	93	308	296.25	175
Armatimonadetes: Armatimonadia: Armatimonadales	78.5	10.25	0	1.75
Armatimonadetes: Chthonomonadetes: Chthonomonadales	500.5	713.25	393.75	540
Armatimonadetes: Fimbriimonadia: Fimbriimonadales	122	61	131.75	105.5
Armatimonadetes: uncultured: uncultured bacterium	0	11.75	0	7.25
Armatimonadetes: uncultured	48.25	31.75	39.25	36.75
Bacteroidetes: Bacteroidetes Incertae Sedis: Order II	0	0	5	0
Bacteroidetes: Bacteroidia: Bacteroidales	0	50.75	237.75	0
Bacteroidetes: Cytophagia: Cytophagales	246.75	229	95.5	116.25
Bacteroidetes: Flavobacteriia: Flavobacteriales	21.75	2.5	624.5	27.25
Bacteroidetes: Sphingobacteriia: Sphingobacteriales	1390.5	1496.75	697.75	704.75
Bacteroidetes: Unknown	25.25	0	42.75	47.75
Chlamydiae: Chlamydiae: Chlamydiales	0	5.25	0	0
Chlorobi: Chlorobia: Chlorobiales	6	0	0	11
Chloroflexi: Anaerolineae: Anaerolineales	4.5	16.25	5.25	6.75
Chloroflexi: Ardenticatenia: uncultured	3	0	0	0
Chloroflexi: Caldilineae: Caldilineales	6.25	18.25	0	1
Chloroflexi: Chloroflexia: Chloroflexales	91.25	103.5	48	31.75
Chloroflexi: Chloroflexia: Herpetosiphonales	0	0	13.25	0
Chloroflexi: Chloroflexia: Kallotenuales	7.75	4.75	6.75	3.75
Chloroflexi: Gitt-GS-136: uncultured bacterium	7.75	22.75	3.5	10.5
Chloroflexi: JG30-KF-CM66	0	0	0	2.25
Chloroflexi: JG37-AG-4: uncultured bacterium	57.75	151.5	16.25	140
Chloroflexi: JG37-AG-4	0	21.5	0	0
Chloroflexi: KD4-96;Ambiguous_taxa	10	0	6.75	10.5
Chloroflexi: KD4-96	30.5	59.25	20	13.25
Chloroflexi: Ktedonobacteria: B12-WMSP1	0	1.25	1.75	0
Chloroflexi: Ktedonobacteria: C0119	210.25	776.75	6	350
Chloroflexi: Ktedonobacteria: JG30-KF-AS9	8.25	0	0	0
Chloroflexi: P2-11E: uncultured bacterium	30.25	2.25	5.75	17.5
Chloroflexi: S085;Ambiguous_taxa	21.25	13.25	0	12
Chloroflexi: S085: uncultured bacterium	0	7	0	0
Chloroflexi: S085	0	0	0	3.25
Chloroflexi: TK10	358.75	220.75	86.25	83.75
Chloroflexi: Thermomicrobia: JG30-KF-CM45	14.75	6	7.25	6.75
Chloroflexi: Thermomicrobia: Sphaerobacterales	3.25	0	0	0
Chloroflexi: Unknown	57	17.5	4.75	3.5
Cyanobacteria: Chloroplast: uncultured diatom	13.75	31.5	0	0
Cyanobacteria: Chloroplast	22.25	172	3112.75	3.5
Cyanobacteria: ML635J-21: uncultured cyanobacterium	7.75	0	0	0
Cyanobacteria: ML635J-21	0	0	0	5.5
Cyanobacteria: Melainabacteria: Obscuribacterales	40.25	17.75	0	5.5
Cyanobacteria: Melainabacteria: Vampirovibrionales	0	0	0	10.75
Deinococcus-Thermus: Deinococci: Deinococcales	0	0	0	7.75
Elusimicrobia: Elusimicrobia: Lineage IIa	38.5	7.25	30	82
Elusimicrobia: Elusimicrobia: Lineage IIb	18.25	0	0	0
Elusimicrobia: Elusimicrobia: Lineage IV	7.25	0	0	0
FBP: uncultured bacterium: uncultured bacterium	3	0.75	0	8.25
FBP: uncultured soil bacterium: uncultured soil bacterium	12.5	16.5	0	0
FBP	6.5	8.5	0	6.25
Fibrobacteres: Fibrobacteria: Fibrobacterales	0	0	0	4.75
Firmicutes: Bacilli: Bacillales	1267.75	3358.5	1828	2536.5
Firmicutes: Bacilli: Lactobacillales	0	43	246.5	51.75
Firmicutes: Bacilli: SHBZ1548	0	4.75	0	0
Firmicutes: Bacilli	0	0.75	0	0
Firmicutes: Clostridia: Clostridiales	3.75	55.75	210.25	122.75
Firmicutes: Clostridia: Halanaerobiales	0	0	3.25	0
Firmicutes: Clostridia: Thermoanaerobacterales	0	0	8.5	0
Firmicutes: Erysipelotrichia: Erysipelotrichales	10.5	5.25	8	7.25
Firmicutes: Limnochordia: Limnochordales	2.75	8.5	0	0
Firmicutes: Negativicutes: Selenomonadales	1.75	0	2.75	0
Firmicutes: Unknown	176.25	0	31	0
Gemmatimonadetes: BD2-11 terrestrial group	2	0	0	0
Gemmatimonadetes: Gemmatimonadetes: Gemmatimonadales	459.25	786.5	230	844.25
Gemmatimonadetes: Longimicrobia: Longimicrobiales	279	384.25	176	139.25
Gemmatimonadetes: S0134 terrestrial group;Ambiguous_taxa	0	1	0	0
Latescibacteria: uncultured Pelobacter sp.: uncultured Pelobacter sp.	0	2.25	0	0
Latescibacteria	5	0	8.75	0
Microgenomates: Candidatus Daviesbacteria: uncultured bacterium	0	0	2.75	0
Nitrospirae: Nitrospira: Nitrospirales	23.25	90.25	43.5	18.75
Omnitrophica: Omnitrophica Incertae Sedis: Unknown Order	0	14	0	0
Parcubacteria: Candidatus Azambacteria: uncultured bacterium	2	0	8	0
Parcubacteria: Candidatus Azambacteria	0	7	66.25	33.75
Parcubacteria	0	0	0	3.75
Planctomycetes: OM190	0	8.25	0	3.25
Planctomycetes: Phycisphaerae: CPla-3 termite group	23.75	0	0	0
Planctomycetes: Phycisphaerae: Phycisphaerales	12.75	0	13	37.5
Planctomycetes: Phycisphaerae: Tepidisphaerales	52.25	138.25	90	70
Planctomycetes: Phycisphaerae	0	15.5	0	0
Planctomycetes: Pla3 lineage	0.75	0	0	0
Planctomycetes: Pla4 lineage;Ambiguous_taxa	10.5	0	0	0
Planctomycetes: Planctomycetacia: Planctomycetales	397.75	461.75	205	264
Planctomycetes: vadinHA49;Ambiguous_taxa	0	0	10	0
Planctomycetes: Unknown	15.25	0	0	0
Proteobacteria: Alphaproteobacteria: Alphaproteobacteria Incertae Sedis	4	0	0	0
Proteobacteria: Alphaproteobacteria: Caulobacterales	328.75	134.25	156.5	121
Proteobacteria: Alphaproteobacteria: Rhizobiales	654.25	737.5	412	319.25
Proteobacteria: Alphaproteobacteria: Rhodobacterales	3.25	13.5	26.5	7.5
Proteobacteria: Alphaproteobacteria: Rhodospirillales	242.25	302	246	318.75
Proteobacteria: Alphaproteobacteria: Rickettsiales	15	39.5	255.5	3.75
Proteobacteria: Alphaproteobacteria: Sphingomonadales	1958.75	2389	1791.5	2047.25
Proteobacteria: Alphaproteobacteria	11	18.75	15.25	0
Proteobacteria: Betaproteobacteria: Burkholderiales	1433	1509.75	1504.25	1005.5
Proteobacteria: Betaproteobacteria: Methylophilales	0	21	9.75	9.25
Proteobacteria: Betaproteobacteria: Neisseriales	0	0	17.25	15.25
Proteobacteria: Betaproteobacteria: Nitrosomonadales	88.25	197.75	41.75	214.75
Proteobacteria: Betaproteobacteria: SC-I-84	205.5	109.5	194.25	219.25
Proteobacteria: Betaproteobacteria: TRA3-20	40.5	61.75	28	29.75
Proteobacteria: Betaproteobacteria	91	65.5	26.75	98
Proteobacteria: Deltaproteobacteria: Bdellovibrionales	12.75	22.75	2.25	18.25
Proteobacteria: Deltaproteobacteria: Desulfurellales	58.25	68.75	26.75	18.5
Proteobacteria: Deltaproteobacteria: Myxococcales	434.25	463.25	345.75	150.5
Proteobacteria: Deltaproteobacteria: Oligoflexales	15.75	11.5	0	0
Proteobacteria: Deltaproteobacteria	0	0	0	17
Proteobacteria: Gammaproteobacteria: Aeromonadales	0	14.75	0	4.75
Proteobacteria: Gammaproteobacteria: Cellvibrionales	8.75	12.5	0	0
Proteobacteria: Gammaproteobacteria: Enterobacteriales	306.25	317.75	154.5	238.5
Proteobacteria: Gammaproteobacteria: HTA4	0	12.75	0	0
Proteobacteria: Gammaproteobacteria: Legionellales	8.5	19.5	35	2.5
Proteobacteria: Gammaproteobacteria: Oceanospirillales	0	0.5	90.75	0
Proteobacteria: Gammaproteobacteria: Pasteurellales	0	0	8.75	0
Proteobacteria: Gammaproteobacteria: Pseudomonadales	824.25	169.75	1153	473
Proteobacteria: Gammaproteobacteria: Xanthomonadales	283.25	225.5	214	104.75
Proteobacteria: Gammaproteobacteria	51	17.25	109.25	28.25
Proteobacteria: Unknown	52.25	79.75	20.5	37.25
Saccharibacteria;Ambiguous_taxa;Ambiguous_taxa	2.25	10.75	0	0
Saccharibacteria	0	10	4	10.75
Tectomicrobia: uncultured bacterium: uncultured bacterium	0.75	7	13	1.75
Tectomicrobia	0	0	0	33.25
Verrucomicrobia: OPB35 soil group	256.75	457.25	397.25	720.5
Verrucomicrobia: Opitutae: Opitutales	269.25	348.75	176	178
Verrucomicrobia: Spartobacteria: Chthoniobacterales	233.75	248.25	97.5	147
Verrucomicrobia: Verrucomicrobiae: Verrucomicrobiales	23	7.5	35.75	4
Verrucomicrobia: Unknown	0	4.75	0	0
Bacteria: Unknown	2027.75	2116.5	1515.25	2661.75
Unassigned	49	17	57	52

## Sheet: Chuka_16S rRNA cDNA_Order_Level
TAXON	ABSOLUTE ABUNDANCE (SUMMARY)
	CONV-LOW	ORG-LOW	CONV-HIGH	ORG-HIGH
Acidobacteria: Blastocatellia: Blastocatellales	1.2	0.8	0	1.4
Acidobacteria: Holophagae: Subgroup 7	0	0.6	0	0
Acidobacteria: Subgroup 6	1	0	0.8	0
Actinobacteria: Acidimicrobiia: Acidimicrobiales	3111.8	17.6	19.2	419
Actinobacteria: Actinobacteria: Actinomycetales	4.6	0	1.4	3.6
Actinobacteria: Actinobacteria: Corynebacteriales	5464.4	4233	4640	1824.6
Actinobacteria: Actinobacteria: Frankiales	1.8	0	0	0
Actinobacteria: Actinobacteria: Micrococcales	1.8	5.4	5.6	283.6
Actinobacteria: Actinobacteria: Propionibacteriales	50	2.4	6.6	930.4
Actinobacteria: Actinobacteria: Pseudonocardiales	3.6	1	1	5.6
Actinobacteria: Actinobacteria: Streptomycetales	0	1.6	0	0
Actinobacteria: Actinobacteria: Streptosporangiales	1	0	1	370.6
Actinobacteria: Thermoleophilia: Gaiellales	236.8	3.6	1.4	2
Actinobacteria: Thermoleophilia: Solirubrobacterales	478.8	1.6	0	4.2
Aquificae: Aquificae: Aquificales	0	0	0	2.4
Bacteroidetes: Bacteroidia: Bacteroidales	0.6	0.6	22.8	264
Bacteroidetes: Flavobacteriia: Flavobacteriales	597.8	19	1016.8	1008.2
Bacteroidetes: Sphingobacteriia: Sphingobacteriales	1258.6	323.4	1.8	21.8
Bacteroidetes: Unknown	45.4	0.4	0	0
Chloroflexi: Anaerolineae: Anaerolineales	0	0	1.2	0
Chloroflexi: JG37-AG-4: uncultured bacterium	4.8	2.8	4.8	6.2
Chloroflexi: S085	0.8	0	0	1.6
Chloroflexi: TK10	1.2	3.4	0	1261.8
Cyanobacteria: Chloroplast	0	23.2	0	0
Cyanobacteria: Melainabacteria: Obscuribacterales	0	2	475.4	0
Deinococcus-Thermus: Deinococci: Thermales	256.6	2	6	0
Firmicutes: Bacilli: Bacillales	60.6	590	1106	29.4
Firmicutes: Bacilli: Lactobacillales	1019.8	2808.8	22.6	20.2
Firmicutes: Clostridia: Clostridiales	416.2	1	1.8	3.6
Firmicutes: Clostridia: Thermoanaerobacterales	0	0	4	0
Firmicutes: Clostridia	0	0	0.4	0
Fusobacteria: Fusobacteriia: Fusobacteriales	0	0	0	5.6
Gemmatimonadetes: Gemmatimonadetes: Gemmatimonadales	0	0	0	222.8
Gemmatimonadetes: Longimicrobia: Longimicrobiales	2	1.8	0	6
Planctomycetes: Planctomycetacia: Planctomycetales	0	0	2.4	0.6
Proteobacteria: Alphaproteobacteria: Caulobacterales	2.4	17.4	4.6	7.6
Proteobacteria: Alphaproteobacteria: Rhizobiales	2499.2	21448.6	12821	8013.2
Proteobacteria: Alphaproteobacteria: Rhodospirillales	0	0.4	0	1.2
Proteobacteria: Alphaproteobacteria: Sphingomonadales	443.2	226	4.4	13
Proteobacteria: Betaproteobacteria: Burkholderiales	3744.4	3030.2	4778	1874.8
Proteobacteria: Betaproteobacteria: Methylophilales	1.8	24	0	1.4
Proteobacteria: Betaproteobacteria: Neisseriales	1	0	0	0
Proteobacteria: Betaproteobacteria: Nitrosomonadales	0.4	0	0.8	0.4
Proteobacteria: Betaproteobacteria: Rhodocyclales	350.2	1.6	13.8	0
Proteobacteria: Deltaproteobacteria: Bdellovibrionales	149.8	0	0	0
Proteobacteria: Deltaproteobacteria: Myxococcales	418	0	0	1
Proteobacteria: Gammaproteobacteria: Enterobacteriales	5868.4	3608.6	3691.2	3785.2
Proteobacteria: Gammaproteobacteria: Oceanospirillales	93.4	160.8	0	228.2
Proteobacteria: Gammaproteobacteria: Pseudomonadales	4377.4	2133	3072.4	2337.6
Proteobacteria: Gammaproteobacteria: Xanthomonadales	242.6	14.8	115	416.4
Verrucomicrobia: OPB35 soil group	0.4	0.6	0.4	0
Bacteria: Unknown	3.8	4.4	317.8	1039
