# Supplementary material for: Diversity and structure of prokaryotic communities within organic and conventional farming systems in central highlands of Kenya
Source: PLoS One. 2020 Aug 13;15(8):e0236574. doi: 10.1371/journal.pone.0236574 (PMC7425915; doi:10.1371/journal.pone.0236574)
Supplement: S3 Table — (XLSX) [file pone.0236574.s003.xlsx]

## Sheet: Thika_16S rDNA_order_Level
TAXON	ABSOLUTE ABUNDANCE (SUMMARY)
	CONV-LOW	ORG-LOW	CONV-HIGH	ORG-HIGH
Euryarchaeota: Methanobacteria: Methanobacteriales	0	0	1	0
Euryarchaeota: Thermoplasmata: Thermoplasmatales	248.6	312.4	467.6	204.25
Euryarchaeota: Unknown	0	0	17.4	0
Thaumarchaeota: FHMa11 terrestrial group: uncultured thaumarchaeote	14.8	0	0	0
Thaumarchaeota: Soil Crenarchaeotic Group(SCG): Unknown Order	17.4	16.8	148.6	16.25
Thaumarchaeota: Soil Crenarchaeotic Group(SCG): uncultured archaeon	129.8	173.2	672.6	30
Thaumarchaeota: Soil Crenarchaeotic Group(SCG)	433.2	459.4	783.8	464.25
Thaumarchaeota: South African Gold Mine Gp 1(SAGMCG-1);Ambiguous_taxa	81.4	93.8	29.4	41.5
Thaumarchaeota: South African Gold Mine Gp 1(SAGMCG-1): Unknown Order	47.8	1.4	38.2	0
Thaumarchaeota: South African Gold Mine Gp 1(SAGMCG-1)	6	0	0	0
Archaea: Unknown	7	6.4	16	0
Acidobacteria: AT-s3-28: uncultured bacterium	33.6	0	0	0
Acidobacteria: Acidobacteria: Acidobacteriales	1253.2	909.4	813.2	1105.5
Acidobacteria: Blastocatellia: Blastocatellales	1494.8	1769.2	3230.8	1077.5
Acidobacteria: FFCH5909: uncultured bacterium	0	12.2	0.6	0
Acidobacteria: Holophagae: Subgroup 10	38.4	86.8	76.4	36.5
Acidobacteria: Holophagae: Subgroup 7	364.8	367.6	615.8	282.25
Acidobacteria: Solibacteres: Solibacterales	2635.4	1464	2606.8	2104.5
Acidobacteria: Subgroup 11: uncultured Acidobacteria bacterium	0	0	5	0
Acidobacteria: Subgroup 11: uncultured bacterium	0	0	15.2	0
Acidobacteria: Subgroup 11	0	0	4.6	0
Acidobacteria: Subgroup 13: uncultured bacterium	4.2	0	24.4	45.25
Acidobacteria: Subgroup 13	24	2.6	22.4	7.25
Acidobacteria: Subgroup 15: uncultured bacterium	0	0	3.8	0
Acidobacteria: Subgroup 17	80	28.2	352.8	39.75
Acidobacteria: Subgroup 18	0	0	6	0
Acidobacteria: Subgroup 19: uncultured bacterium	0	0	0	2
Acidobacteria: Subgroup 20: uncultured bacterium	0	0	0	13.75
Acidobacteria: Subgroup 22: uncultured Acidobacterium sp.	0	0	7.6	0
Acidobacteria: Subgroup 22	10.8	3	0	0
Acidobacteria: Subgroup 25: uncultured bacterium	0	15	107	0.75
Acidobacteria: Subgroup 2: uncultured Acidobacteria bacterium	30.6	0	231.8	41
Acidobacteria: Subgroup 2	1083.2	619.2	649.2	1135.5
Acidobacteria: Subgroup 5;Ambiguous_taxa	0	0	3	0
Acidobacteria: Subgroup 5: uncultured bacterium	38.4	13	30	16.5
Acidobacteria: Subgroup 5	59	34.6	94.2	22
Acidobacteria: Subgroup 6	1304.4	1318	2468.4	699.25
Acidobacteria: Unknown	13.6	23.8	0	0
Actinobacteria: Acidimicrobiia: Acidimicrobiales	1959.8	1914.8	2821.6	1881.75
Actinobacteria: Actinobacteria: Bifidobacteriales	0	0	0	4.5
Actinobacteria: Actinobacteria: Catenulisporales	15.4	31	15.6	50.75
Actinobacteria: Actinobacteria: Corynebacteriales	168.2	108	264.4	141.75
Actinobacteria: Actinobacteria: Frankiales	1039	880.2	1010.2	792.5
Actinobacteria: Actinobacteria: Glycomycetales	32.8	28.8	2.6	7.5
Actinobacteria: Actinobacteria: Kineosporiales	54	67.8	40.4	38
Actinobacteria: Actinobacteria: Micrococcales	808.4	582.4	621	393.75
Actinobacteria: Actinobacteria: Micromonosporales	124.8	111.6	169.6	59.75
Actinobacteria: Actinobacteria: Propionibacteriales	499	483.4	773.8	190
Actinobacteria: Actinobacteria: Pseudonocardiales	333.4	301.8	401	303
Actinobacteria: Actinobacteria: Streptomycetales	373.4	298	574.6	345.75
Actinobacteria: Actinobacteria: Streptosporangiales	206.2	33.4	52	119.25
Actinobacteria: : Unknown Order	102.8	160.2	253.8	225.75
Actinobacteria: Coriobacteriia: Coriobacteriales	19.8	0	0	0
Actinobacteria: MB-A2-108;Ambiguous_taxa	0	5.6	0	0
Actinobacteria: MB-A2-108: uncultured bacterium	77.2	31.6	109.2	34.75
Actinobacteria: MB-A2-108	100.8	94.4	264.4	85.75
Actinobacteria: Nitriliruptoria: Euzebyales	0	0	9	4.5
Actinobacteria: Nitriliruptoria: Nitriliruptorales	0	1.8	0	0
Actinobacteria: Rubrobacteria: Rubrobacterales	165.4	88.2	290.8	91
Actinobacteria: TakashiAC-B11: uncultured bacterium	0	24	20.8	3.25
Actinobacteria: TakashiAC-B11	0	13.4	0	0
Actinobacteria: Thermoleophilia: Gaiellales	2812.8	2193.8	3643.4	2198
Actinobacteria: Thermoleophilia: Solirubrobacterales	3484.8	2466.6	4312.4	2500.25
Actinobacteria: Unknown	602.8	731.2	827.6	429
Armatimonadetes: Armatimonadia: Armatimonadales	42.4	30.6	43.8	38.25
Armatimonadetes: Chthonomonadetes: Chthonomonadales	549.2	485.8	424.8	323
Armatimonadetes: Fimbriimonadia: Fimbriimonadales	50.4	14.8	0	0
Armatimonadetes: uncultured: uncultured Firmicutes bacterium	0	0	0	6.25
Armatimonadetes: uncultured: uncultured bacterium	9.2	15.8	6.6	0
Armatimonadetes: uncultured	96.6	42.8	63.2	20
Armatimonadetes: Unknown	0	0	15	0
BRC1: uncultured Acidobacteria bacterium: uncultured Acidobacteria bacterium	0	7.4	0	0
BRC1: uncultured candidate division BRC1 bacterium: uncultured candidate division BRC1 bacterium	41.6	0	0	0
BRC1	0	17.8	0	0
Bacteroidetes: Bacteroidetes Incertae Sedis: Order II	0	11.4	24.8	4
Bacteroidetes: Bacteroidia: Bacteroidales	0	18.2	25	16.25
Bacteroidetes: Cytophagia: Cytophagales	248.8	596.4	608.2	300
Bacteroidetes: Flavobacteriia: Flavobacteriales	54	48.2	84	13.25
Bacteroidetes: Sphingobacteriia: Sphingobacteriales	1541	1811	1939.4	1369.75
Bacteroidetes: Unknown	72.2	32.2	88.4	4.5
Chlamydiae: Chlamydiae: Chlamydiales	199.4	46.6	28.2	23.75
Chlorobi: Chlorobia: Chlorobiales	7.6	14.4	14.6	0
Chloroflexi: Anaerolineae: Anaerolineales	13.2	20.6	46.2	5.75
Chloroflexi: Ardenticatenia: Ardenticatenales	0	0	0	0.75
Chloroflexi: Ardenticatenia: uncultured	0	7	15.8	0
Chloroflexi: Caldilineae: Caldilineales	22.2	14.4	25.2	6
Chloroflexi: Chloroflexia: Chloroflexales	87.2	80.2	180.2	11.25
Chloroflexi: Chloroflexia: Herpetosiphonales	0	0	6	2
Chloroflexi: Chloroflexia: Kallotenuales	4.2	9	12.4	0.5
Chloroflexi: Gitt-GS-136: uncultured bacterium	1.8	14.6	102.8	7.75
Chloroflexi: Gitt-GS-136	0	3.8	6.8	5.75
Chloroflexi: JG30-KF-CM66: uncultured Chloroflexi bacterium	4	0	0	1.25
Chloroflexi: JG30-KF-CM66	14.2	0	0	0
Chloroflexi: JG37-AG-4: uncultured bacterium	2493.4	1253.4	3365.6	2783.75
Chloroflexi: JG37-AG-4	295.6	340.6	380.6	207.25
Chloroflexi: KD4-96;Ambiguous_taxa	20	28	72	66.5
Chloroflexi: KD4-96: uncultured bacterium	19.2	19.6	8.4	6.5
Chloroflexi: KD4-96	102	133.6	301.6	83
Chloroflexi: Ktedonobacteria: B12-WMSP1	399	183	244.4	558
Chloroflexi: Ktedonobacteria: C0119	106	304.6	143	4.25
Chloroflexi: Ktedonobacteria: JG30-KF-AS9	80.4	7.8	33	20.75
Chloroflexi: Ktedonobacteria: Ktedonobacterales	117.4	114	148.2	183.75
Chloroflexi: Ktedonobacteria: Thermogemmatisporales	15.4	0	16	0
Chloroflexi: Ktedonobacteria	5.2	20.8	13	42.5
Chloroflexi: P2-11E: uncultured bacterium	69.4	37.6	96	52.25
Chloroflexi: S085;Ambiguous_taxa	44	7.4	45	28
Chloroflexi: S085: uncultured bacterium	14.8	3.6	13.4	3.25
Chloroflexi: S085	32.8	52.6	7.4	7.5
Chloroflexi: SBR2076	0	7.8	0	0
Chloroflexi: TK10: uncultured bacterium	0	4.2	30	0
Chloroflexi: TK10	2933	1773.2	1904.4	1886.5
Chloroflexi: Thermomicrobia: AKYG1722	9	8.8	2.8	0
Chloroflexi: Thermomicrobia: JG30-KF-CM45	61	35	69.2	7.25
Chloroflexi: Unknown	155.4	125.2	201	95.5
Cyanobacteria: Chloroplast: uncultured diatom	0	9.2	0	0
Cyanobacteria: Chloroplast	47.6	893.4	101.2	33.25
Cyanobacteria: ML635J-21	0	0	7	0
Cyanobacteria: Melainabacteria: Obscuribacterales	107.8	17.8	37.8	7.75
Cyanobacteria: Melainabacteria: Vampirovibrionales	7.6	26.4	0	0
Deinococcus-Thermus: Deinococci: Deinococcales	0	9.2	5	2.25
Deinococcus-Thermus: Deinococci: Thermales	0	0	0	13.25
Elusimicrobia: Elusimicrobia: Lineage IIa	161	74.8	216.2	145.75
Elusimicrobia: Elusimicrobia: Lineage IIb	43.4	46.4	32.8	9
Elusimicrobia: Elusimicrobia: Lineage IIc	0	7	9	0
Elusimicrobia: Elusimicrobia: Lineage IV	0	7.6	13	34.25
Elusimicrobia: Elusimicrobia: MVP-88	0	0	17.4	1.75
FBP: uncultured bacterium: uncultured bacterium	5.2	23.4	8.8	5.75
FBP: uncultured soil bacterium: uncultured soil bacterium	0	0	0	5.5
FBP	9.4	5.4	31.6	0
Fibrobacteres: Fibrobacteria: Fibrobacterales	0	4.8	23.4	0
Firmicutes: Bacilli: Bacillales	2847	2103.6	1912.2	1343
Firmicutes: Bacilli: Lactobacillales	6.6	0	15.4	0
Firmicutes: Bacilli: uncultured	18	6.8	9.6	13.75
Firmicutes: Bacilli	28.8	4	43.2	47
Firmicutes: Clostridia: Clostridiales	283.6	82.2	121.6	173.5
Firmicutes: Clostridia: Halanaerobiales	18.2	1	14.2	2.25
Firmicutes: Clostridia: M55-D21	6.4	0	0	0
Firmicutes: Clostridia	4.8	0	0	0
Firmicutes: Erysipelotrichia: Erysipelotrichales	55	32.2	8.6	0
Firmicutes: Negativicutes: Selenomonadales	4.8	0	0	0
Firmicutes: Unknown	0	0	0	17.5
GAL15;Ambiguous_taxa;Ambiguous_taxa	0	7.2	7.2	0
Gemmatimonadetes: BD2-11 terrestrial group: uncultured soil bacterium	0	0	0	1.75
Gemmatimonadetes: BD2-11 terrestrial group	0	13.8	0	0
Gemmatimonadetes: Gemmatimonadetes: Gemmatimonadales	1300	1230.2	1946.4	1144.75
Gemmatimonadetes: Longimicrobia: Longimicrobiales	186	318	272	89.5
Gemmatimonadetes: S0134 terrestrial group;Ambiguous_taxa	50.8	50.4	31.4	3
Gemmatimonadetes: S0134 terrestrial group: uncultured bacterium	0	6.6	49.4	0
Gemmatimonadetes: S0134 terrestrial group	82.2	33.8	13	0
Hydrogenedentes: uncultured bacterium: uncultured bacterium	0	0	0	6.5
Microgenomates: Candidatus Daviesbacteria: uncultured bacterium	12.2	0	0	0.75
Microgenomates	0	0	0	24.75
Nitrospirae: Nitrospira: Nitrospirales	207.2	213.6	588.8	121
Omnitrophica: Omnitrophica Incertae Sedis: Unknown Order	16.4	31	0	3
Omnitrophica	7.8	0	1.8	0
Parcubacteria: Candidatus Adlerbacteria: uncultured bacterium	0	0	6	0
Parcubacteria: Candidatus Azambacteria: uncultured bacterium	5	26.8	8.6	3.75
Parcubacteria: Candidatus Azambacteria	3.4	0	0.6	0
Parcubacteria: Candidatus Nomurabacteria	0	0	15.2	0
Parcubacteria: Candidatus Uhrbacteria	0	0	0	8
Parcubacteria	0	0	0	25.75
Peregrinibacteria: Candidatus Peribacteria	7	0	0	0
Planctomycetes: BD7-11: uncultured bacterium	6.8	2.6	14.4	0
Planctomycetes: OM190: planctomycete A-2	0	0	4.2	0
Planctomycetes: OM190	16.4	22.2	64	5
Planctomycetes: Phycisphaerae: CCM11a	0	6	0	0
Planctomycetes: Phycisphaerae: CPla-3 termite group	30.2	7.6	0	0
Planctomycetes: Phycisphaerae: Phycisphaerales	5.4	60.2	5.4	4.75
Planctomycetes: Phycisphaerae: S-70	0	0	0	16.5
Planctomycetes: Phycisphaerae: Tepidisphaerales	371.6	297	491.8	270.5
Planctomycetes: Pla3 lineage	1	7.2	140.8	0
Planctomycetes: Pla4 lineage;Ambiguous_taxa	0	10.6	22.4	4.75
Planctomycetes: Pla4 lineage	0	0	78.4	0
Planctomycetes: Planctomycetacia: Planctomycetales	2748.8	2203.4	2799	1705.5
Planctomycetes: vadinHA49	4	0	0	0
Planctomycetes: Unknown	48.2	25.2	21.2	56.25
Proteobacteria: Alphaproteobacteria: Alphaproteobacteria Incertae Sedis	0	0	11	0
Proteobacteria: Alphaproteobacteria: Caulobacterales	155.2	148	180.6	70.75
Proteobacteria: Alphaproteobacteria: Rhizobiales	2348.4	1903.6	2882	1966.5
Proteobacteria: Alphaproteobacteria: Rhodobacterales	5.2	7.4	11.6	0
Proteobacteria: Alphaproteobacteria: Rhodospirillales	894	719.8	1193.8	1013
Proteobacteria: Alphaproteobacteria: Rickettsiales	34.6	84.2	74.8	46
Proteobacteria: Alphaproteobacteria: Sneathiellales	8.2	0	0	0
Proteobacteria: Alphaproteobacteria: Sphingomonadales	1724.4	1882.4	2767.8	941
Proteobacteria: Alphaproteobacteria	86.6	45.4	83.4	44
Proteobacteria: Betaproteobacteria: Burkholderiales	1795	2614.2	1742.6	1016.75
Proteobacteria: Betaproteobacteria: Methylophilales	6.4	0.6	26.8	0
Proteobacteria: Betaproteobacteria: Neisseriales	16.6	0	0	0
Proteobacteria: Betaproteobacteria: Nitrosomonadales	460	316.4	735	345.5
Proteobacteria: Betaproteobacteria: Rhodocyclales	0	10.6	0	15.75
Proteobacteria: Betaproteobacteria: SC-I-84	196	71.8	162.4	188
Proteobacteria: Betaproteobacteria: TRA3-20	142.8	106.6	126.4	64.5
Proteobacteria: Betaproteobacteria	87.4	90.6	141	159.5
Proteobacteria: Deltaproteobacteria: Bdellovibrionales	14	58.8	49.2	16
Proteobacteria: Deltaproteobacteria: Desulfurellales	196.4	202.2	302.4	92.25
Proteobacteria: Deltaproteobacteria: Myxococcales	1046.2	947.8	1931.8	748.75
Proteobacteria: Deltaproteobacteria: NB1-j	5.8	12.8	0	2.25
Proteobacteria: Deltaproteobacteria: Oligoflexales	55.6	15.6	45.4	42
Proteobacteria: Deltaproteobacteria: Syntrophobacterales	4.8	0	0	0
Proteobacteria: Deltaproteobacteria	55.6	44.2	67.2	20.25
Proteobacteria: Epsilonproteobacteria: Campylobacterales	0	0	12.2	0
Proteobacteria: Gammaproteobacteria: Acidiferrobacterales	0	7.4	0	0
Proteobacteria: Gammaproteobacteria: Cellvibrionales	0.8	19.8	0	4.5
Proteobacteria: Gammaproteobacteria: Enterobacteriales	216.8	659.2	199.8	174.5
Proteobacteria: Gammaproteobacteria: HTA4	46.2	5.8	29.4	0
Proteobacteria: Gammaproteobacteria: Legionellales	154.2	189.8	355	72.25
Proteobacteria: Gammaproteobacteria: Oceanospirillales	12.2	0	4.6	35
Proteobacteria: Gammaproteobacteria: Pseudomonadales	233.6	341.2	360	290
Proteobacteria: Gammaproteobacteria: Xanthomonadales	895	767.8	921.4	410
Proteobacteria: Gammaproteobacteria	171.6	133.8	239.4	99
Proteobacteria: JTB23: uncultured bacterium	0	0	9.2	0
Proteobacteria: Unknown	179.4	211	291.4	171.25
Saccharibacteria;Ambiguous_taxa;Ambiguous_taxa	0	12.4	22.4	0
Saccharibacteria	124.4	22.2	60.8	47.75
Spirochaetae: Spirochaetes: Spirochaetales	0	13.6	0	0
TM6 (Dependentiae)	48.6	8	21	5.75
Tectomicrobia: uncultured bacterium: uncultured bacterium	39	4.2	51.2	8.5
Tectomicrobia	7.4	0	0	0
Tenericutes: Mollicutes: Haloplasmatales	13.6	0	46	0
Tenericutes: Mollicutes: Mollicutes RF9	0.4	0	0	0
Verrucomicrobia: OPB35 soil group: uncultured bacterium	17.8	0	21	121
Verrucomicrobia: OPB35 soil group	1331	969	2418.8	620.5
Verrucomicrobia: Opitutae: Opitutales	290.2	345	290.6	108.25
Verrucomicrobia: Spartobacteria: Chthoniobacterales	1120.6	724.6	1705.8	753
Verrucomicrobia: Verrucomicrobiae: Verrucomicrobiales	8.6	19.4	45.8	14.5
Verrucomicrobia	0	24.2	10.8	0
WS2: uncultured soil bacterium: uncultured soil bacterium	0	0	0	3
Bacteria: Unknown	5696.2	4656.8	7647.4	5082.5
Unassigned	18	39	434.6	85

## Sheet: Thika_16S rRNA cDNA_Order_Level
TAXON	ABSOLUTE ABUNDANCE (SUMMARY)
	CONV-LOW	ORG-LOW	CONV-HIGH	ORG-HIGH
Euryarchaeota: Thermoplasmata: Thermoplasmatales	237	0	0	0
Thaumarchaeota: Soil Crenarchaeotic Group(SCG): uncultured archaeon	0	0	101.4	0
Acidobacteria: Blastocatellia: Blastocatellales	0	0.8	12	832.25
Acidobacteria: Holophagae: Subgroup 7	104	0	0.4	0
Acidobacteria: Solibacteres: Solibacterales	0	148.8	0	0
Acidobacteria: Subgroup 2	0.8	7	477.4	2
Acidobacteria: Subgroup 6	2.4	29.4	6	3.25
Actinobacteria: Acidimicrobiia: Acidimicrobiales	781.2	34.6	26.6	1667.75
Actinobacteria: Actinobacteria: Actinomycetales	5.6	85.8	233.4	547.75
Actinobacteria: Actinobacteria: Corynebacteriales	10343.4	23962.2	2687	11142
Actinobacteria: Actinobacteria: Frankiales	97.2	4.2	2.2	0
Actinobacteria: Actinobacteria: Micrococcales	8.8	801.4	4.6	3.75
Actinobacteria: Actinobacteria: Propionibacteriales	8	10	14	11
Actinobacteria: Actinobacteria: Pseudonocardiales	1.4	1176.6	6.4	130.5
Actinobacteria: Actinobacteria: Streptomycetales	0	0	0.6	158.75
Actinobacteria: Actinobacteria: Streptosporangiales	3.2	5	1.8	2.5
Actinobacteria: Actinobacteria	0.8	0	0	0
Actinobacteria: Thermoleophilia: Gaiellales	380.2	6.4	25.4	6.75
Actinobacteria: Thermoleophilia: Solirubrobacterales	740.8	332	28.2	428.25
Actinobacteria: Unknown	1	0	40.2	0
Bacteroidetes: Bacteroidia: Bacteroidales	1.2	1	0.8	459
Bacteroidetes: Flavobacteriia: Flavobacteriales	2416.6	1285.2	51	32.5
Bacteroidetes: Sphingobacteriia: Sphingobacteriales	9.4	2.4	6.2	3.5
Chloroflexi: Chloroflexia: Chloroflexales	0	0	1.8	0
Chloroflexi: JG37-AG-4: uncultured bacterium	9.8	514.8	10.8	7.75
Chloroflexi: JG37-AG-4	0	3.8	0	0
Chloroflexi: S085	979.6	0.6	1.4	3
Chloroflexi: TK10	2	2.4	6.2	2.5
Chloroflexi: Unknown	0	23.4	0	0
Cyanobacteria: Chloroplast	0	252.2	1.6	0
Cyanobacteria: Melainabacteria: Obscuribacterales	1.2	0	0	1
Deinococcus-Thermus: Deinococci: Thermales	244.2	2.2	2.2	153.75
Firmicutes: Bacilli: Bacillales	805.2	319.6	662.4	4953
Firmicutes: Bacilli: Lactobacillales	235.4	1351.8	789	2825
Firmicutes: Clostridia: Clostridiales	1177.6	464.6	28.4	602.75
Gemmatimonadetes: Gemmatimonadetes: Gemmatimonadales	2.2	0	0.4	0
Gemmatimonadetes: Longimicrobia: Longimicrobiales	1027.2	2.2	2.8	2.75
Planctomycetes: Phycisphaerae: Phycisphaerales	0	18.6	0	0
Planctomycetes: Planctomycetacia: Planctomycetales	0.6	914.8	1077.6	0.75
Proteobacteria: Alphaproteobacteria: Caulobacterales	445	618.8	40.6	1
Proteobacteria: Alphaproteobacteria: Rhizobiales	4396.4	15963	31165.6	604.5
Proteobacteria: Alphaproteobacteria: Rhodospirillales	271.4	0	0	0
Proteobacteria: Alphaproteobacteria: Sphingomonadales	765.2	230.8	412.2	1.5
Proteobacteria: Alphaproteobacteria	0.4	0	7.6	0
Proteobacteria: Betaproteobacteria: Burkholderiales	9242.4	5545.8	8532.6	6183.5
Proteobacteria: Betaproteobacteria: Hydrogenophilales	19.2	0	0	0
Proteobacteria: Betaproteobacteria: Methylophilales	3.4	2.6	163.2	2.75
Proteobacteria: Betaproteobacteria: Neisseriales	0	112.4	1	0
Proteobacteria: Betaproteobacteria: Nitrosomonadales	1.2	0	309.4	1.25
Proteobacteria: Betaproteobacteria: Rhodocyclales	10.2	6.2	167.4	295.5
Proteobacteria: Deltaproteobacteria: Myxococcales	1.2	0	10.4	1
Proteobacteria: Gammaproteobacteria: Enterobacteriales	5166	4428	4420	6759.5
Proteobacteria: Gammaproteobacteria: Oceanospirillales	9.4	2.8	25.8	5
Proteobacteria: Gammaproteobacteria: Pseudomonadales	6653.2	2879.4	6311	3500.5
Proteobacteria: Gammaproteobacteria: Xanthomonadales	1856.4	123.6	46.6	317
Proteobacteria: Gammaproteobacteria	0	0	6.8	0
Proteobacteria: Unknown	0	0.6	0	0
Saccharibacteria;Ambiguous_taxa;Ambiguous_taxa	1.6	0	0	0
Saccharibacteria	64.6	0	0	0
Tectomicrobia	0	0	13	0
Verrucomicrobia: OPB35 soil group	1	2	993.4	1
Bacteria: Unknown	46.2	1033	215.2	1818
Unassigned	0.6	0	0	0
