# Supplementary material for: Diversity and structure of prokaryotic communities within organic and conventional farming systems in central highlands of Kenya
Source: PLoS One. 2020 Aug 13;15(8):e0236574. doi: 10.1371/journal.pone.0236574 (PMC7425915; doi:10.1371/journal.pone.0236574)
Supplement: S1 Data — (XLS) [file pone.0236574.s004.xls]

## Sheet: Sheet3
Site	Replication	Input level	System	Treatment	Plot_no	profile	S (ppm)	Exch. Al (meq/100g)	pH	EC(S) (uS/cm)	P (ppm)	K (ppm)	Ca (ppm)	Mg (ppm)	Na (ppm)	C.E.C (meq/100g)	C (%)	N (%)	Cu (ppm)	Mn (ppm)	B (ppm)	Zn (ppm)	Fe (ppm)	Soil Bulk Density (g/cm3)	Soil Hydraulic Conductivity (Cm/hr)	Soil Moisture (%)	Soil Temp (0C)	Sand (%)	Clay (%)	Silt (%)
Chuka	1	LOW	ORG	ORG LOW	1	0-20cm	9.82	0.029	5.64	55	16	341	1530	218	9.06	15.2	2.47	0.21	2.12	528	0.555	8.695	74.85	0.93	1.32	16.18	27.2	6.31579	56	37.6842
Chuka	1	LOW	CONV	CONV LOW	2	0-20cm	15.2	0.058	5.4	47	15.9	383	1240	205	7.55	14.8	2.54	0.17	2.615	567.5	0.445	9.47	90.4	0.87	0.52	18.25	27.2	13.4831	68	18.5169
Chuka	1	HIGH	CONV	CONV HIGH	3	0-20cm	7.48	0.06	5.68	47	30.5	410	1740	258	11.4	17.2	2.42	0.19	2.975	549.5	0.52	13.25	103.5	0.88	0.99	17.18	27.2	20.2381	51	28.7619
Chuka	1	HIGH	ORG	ORG HIGH	4	0-20cm	0.5	0.037	6.61	70	34.4	1060	2140	327	8.41	18.1	2.95	0.22	2.185	525	0.9	12.65	74	0.88	1.85	14.24	27.3	13.4831	68	18.5169
Chuka	2	LOW	ORG	ORG LOW	5	0-20cm	11.8	0.068	5.57	43	8.81	383	1490	193	2.71	15.3	2.39	0.22	1.975	574	0.48	9.585	81.15	0.89	0.86	15.92	27.3	9.89011	58	32.1099
Chuka	2	HIGH	CONV	CONV HIGH	6	0-20cm	16.3	0.18	5.34	53	22.9	351	1340	207	5.75	16	2.71	0.21	2.145	604.5	0.525	9.74	95.55	0.85	1.24	18.5	27.3	11.1111	70	18.8889
Chuka	2	LOW	CONV	CONV LOW	7	0-20cm	10.4	0.13	5.35	42	9.01	304	1380	202	2.03	15.9	2.73	0.21	2.01	609.5	0.44	8.075	84.85	0.92	0.97	18.2	27.3	11.1111	72	16.8889
Chuka	2	HIGH	ORG	ORG HIGH	8	0-20cm	3.37	0.01	6.35	68	33.7	956	2260	336	12.1	19.5	2.96	0.23	3.66	534.5	0.865	11.7	72.85	0.86	1.91	14.94	27.1	7.52688	70	22.4731
Chuka	3	HIGH	ORG	ORG HIGH	9	0-20cm	0.5	0.02	6.44	68	35	984	2340	342	8.61	19.7	2.75	0.23	1.975	525	0.925	13.5	72.95	0.95	1.19	15.67	27.3	11.1111	61	27.8889
Chuka	3	LOW	ORG	ORG LOW	10	0-20cm	3.61	0.032	5.97	57	41.3	400	2100	289	6.34	17.8	2.55	0.22	1.805	523.5	0.58	10.9	88.55	0.9	1.79	12.82	27.2	12.3596	53	34.6404
Chuka	3	LOW	CONV	CONV LOW	11	0-20cm	4.7	0.015	5.83	55	20.6	385	2010	273	4.34	18	3.09	0.22	1.94	547.5	0.73	11	90.4	0.95	1.38	16.2	27.1	11.1111	60	28.8889
Chuka	3	HIGH	CONV	CONV HIGH	12	0-20cm	9.71	0.01	5.69	55	45.9	319	1880	262	7.28	17.8	2.72	0.23	1.88	563.5	0.565	11.3	97.8	0.88	1.19	19.01	27	16.2791	60	23.7209
Chuka	4	LOW	ORG	ORG LOW	13	0-20cm	7.18	0.037	5.82	39	10.8	340	1660	238	4.68	15.1	2.63	0.21	1.635	588.5	0.68	14	90.4	0.91	1.32	15.04	26.8	17.6471	62	20.3529
Chuka	4	HIGH	CONV	CONV HIGH	14	0-20cm	6.85	0.059	5.86	39	43.7	276	2100	274	4.23	18	2.55	0.2	2.025	551	0.525	14.6	94.75	0.88	1.52	16.53	26.8	21.9512	66	12.0488
Chuka	4	HIGH	ORG	ORG HIGH	15	0-20cm	0.5	0.01	6.6	90	53.2	977	2520	369	8.05	20.4	2.88	0.21	1.875	549	0.995	13.3	71.15	0.92	1.46	18.2	26.7	9.89011	69	21.1099
Chuka	4	LOW	CONV	CONV LOW	16	0-20cm	8.89	0.01	5.74	42	12.7	267	1760	268	4	16.5	2.77	0.21	1.52	577	0.5	9.605	92.8	0.84	1.88	15.79	26.5	19.0476	58	22.9524
Thika	1	Low	Conv	CONV LOW	1	0-20cm	7.34	0.61	4.98	54	45.7	784	1920	367	58.2	31.6	1.9	0.16	1.55	276	0.365	3.32	81.15	1.14	3.48	12.19	32.2	21.6867	59	19.3133
Thika	1	High	Conv	CONV HIGH	2	0-20cm	30.7	0.074	5.43	93	18.8	353	632	179	15.4	9.17	2.11	0.18	1.575	287	0.345	5.78	93.65	0.97	0.86	14.19	31.7	17.4419	62	20.5581
Thika	1	High	Org	ORG HIGH	3	0-20cm	18	0.064	6.67	139	61.2	1180	1670	314	48	15.7	2.38	0.16	1.815	342	0.84	7.535	69.35	1.13	3.7	18.9	31.5	23.1707	64	12.8293
Thika	1	Low	Org	ORG LOW	4	0-20cm	29.1	0.28	5.14	78	21.4	466	814	202	24.7	13.5	1.8	0.15	1.555	269	0.4	3.34	84.75	0.92	1.24	14.82	31.1	31.1688	48	20.8312
Thika	2	Low	Org	ORG LOW	5	0-20cm	31.8	0.3	5.09	80	12.6	450	700	174	12.4	12.2	1.82	0.16	1.6	285	0.395	3.365	77.1	0.99	2.46	18.13	30.8	31.1688	49	19.8312
Thika	2	Low	Conv	CONV LOW	6	0-20cm	34.2	0.64	4.82	90	12.7	438	574	172	16.8	12.6	1.17	0.17	1.355	297.5	0.37	3.305	70.2	0.96	1.55	18.22	30.5	27.8481	54	18.1519
Thika	2	High	Conv	CONV HIGH	7	0-20cm	32.4	0.091	5.19	158	46	671	855	193	43.1	14.5	1.82	0.15	1.535	267.5	0.335	4.315	84.2	1.1	2.24	18.72	30.3	26.25	49	24.75
Thika	2	High	Org	ORG HIGH	8	0-20cm	18.3	0.12	6.86	161	46.6	1220	1670	294	58.3	15.2	1.9	0.18	1.555	301.5	0.86	6.43	67	1.02	1.3	16.91	30	24.6914	63	12.3086
Thika	3	High	Conv	CONV HIGH	9	0-20cm	16.3	0.042	6.12	154	34.5	708	1510	278	54.2	14.6	1.69	0.17	1.48	297.5	0.785	7.535	80.25	0.99	2.54	13.35	29.9	23.1707	60	16.8293
Thika	3	Low	Org	ORG LOW	10	0-20cm	4.87	0.046	6.68	59	8.15	663	2000	306	17.3	15.8	2.6	0.2	1.305	343.5	1.265	8.37	62.2	1	1.85	17.31	29.6	24.6914	59	16.3086
Thika	3	High	Org	ORG HIGH	11	0-20cm	8.8	0.01	7.31	170	29.7	1360	2210	368	54.8	18.6	2.24	0.2	1.985	395.5	1.16	9.49	63.15	1.08	2.57	11.82	29.5	18.8235	59	22.1765
Thika	3	Low	Conv	CONV LOW	12	0-20cm	12.7	0.033	5.81	58	10	496	1330	289	14.6	14.1	2.16	0.17	1.545	363.5	0.64	6.015	75.55	1.01	3.64	19.82	29.4	21.6867	55	23.3133
Thika	4	High	Org	ORG HIGH	13	0-20cm	14.1	0.065	7.02	193	42.4	1290	2020	343	69.5	17.3	2.42	0.2	1.75	316.5	1.06	6.21	59.35	1.06	2.51	16.71	28.7	23.1707	50	26.8293
Thika	4	Low	Conv	CONV LOW	14	0-20cm	11.2	0.043	6.14	87	4.12	693	1640	334	31.7	15.8	2.26	0.19	1.645	349	1.04	4.3	64.05	0.98	3.62	16.86	28.5	7.44681	65	27.5532
Thika	4	Low	Org	ORG LOW	15	0-20cm	31.3	0.027	5.49	93	9.13	568	1290	303	36.7	16.7	1.94	0.17	1.82	322.5	0.915	6.63	84.05	1.07	1.38	15.48	28.5	12.2222	55	32.7778
Thika	4	High	Conv	CONV HIGH	16	0-20cm	14	0.068	6	144	44.7	881	1880	384	63.6	19	2.13	0.21	2.03	372.5	1.075	9.435	70.8	0.98	4.25	14.83	28.4	16.092	63	20.908
